# Supplementary material for: Spatial predictors of immunotherapy response in triple-negative breast cancer
Source: Nature. 2023 Sep 6;621(7980):868–76. doi: 10.1038/s41586-023-06498-3 (PMC10533410; doi:10.1038/s41586-023-06498-3)
Supplement: Supplementary file 3 — Supplementary Tables 1–13. [file 41586_2023_6498_MOESM3_ESM.xlsx]

## Sheet: Table of Contents
Table of Contents
Supplementary Table	Description
Table 1	Patient demographics and clinical characteristics - Please note that this is data for all 280 patients enrolled in the trial, of which 279 were analysed in this study.
Table 2	Patient exclusions, including reasons
Table 3	Paired counts - no. of samples available at multiple timepoints
Table 4	Counts used in most analyses - images containing invasive epithelial cells
Table 5	Counts by image type - no. of images containing only TME cells and number of images containing non-invasive epithelial cells
Table 6	List of ethics committees that approved of the NeoTRIPaPDL1 study
Table 7	Summary of cell phenotype densities across timepoints, treatment arms and response
Table 8	Point estimates, confidence intervals, false discovery rates and p-values of associations between cell densities and response, as depicted in Fig. 2b, Fig. 4a and c and Extended Data Fig. 8a
Table 9	Summary of cell-cell interaction values across timepoints, treatment arms and response
Table 10	Point estimates, confidence intervals, false discovery rates and p-values of associations between cell-cell interactions and response, as depicted in Fig. 2f, Extended Data Fig. 8d-f and Extended Data Fig. 11a-d
Table 11	Point estimates, confidence intervals, false discovery rates and p-values of associations between proliferation fraction and response, as depicted in Fig. 3b and c and Extended Data Fig. 11e-f
Table 12	List of antibodies and metal conjugates in the panel
Table 13	Transcriptomic expression levels of 101 genes used to subtype TNBC (FPKM values)
Abbreviations	Full
TME	Tumour microenvironment
B	Baseline
OT	On-treatment
PT	Post-treatment
C	Chemotherapy
C&I	Chemotherapy and Immunotherapy
RD	residual disease
pCR	pathological complete response
fdr	false discovery rate
estimate	point estimate derived from logstic regression
std.error	standard error
conf.low	lower bound of 95% confidence interval
conf.high	upper bound of 95% confidence interval
FPKM	Fragments Per Kilobase of transcript per Million mapped reads

## Sheet: Table 1 Patient demographics
Characteristics	Total Patients (n = 280)*
Disease stage
Early high risk	142
Locally advanced	138
Other
Median age (range), years	50 (24-79)
cT stage
1c	21
2	136
3	88
4a-d	35
cN stage
0	37
1	164
2	38
3	41
*Please note that this is all 280 patients enrolled in the NeoTRIP Clinical Trial. Our study analysed 279 of these 280 patients.

## Sheet: Table 2 Patient exclusions
		C		C&I		Reason for exclusion
		nPatients included	nPatients excluded	nPatients included	nPatients excluded
		(nTotal/npCR)	(nTotal/npCR)	(nTotal/npCR)	(nTotal/npCR)
Sample received	Baseline	128/57	12	127/60	13	no material available - response unknown
	On-treatment	110/54	30	112/53	28
	Post-treatment	121/62	19	112/60	28
Successful IMC	Baseline	119/53	9/4	124/57	3/3	no invasive tumour to image
	On-treatment	101/47	9/7	106/49	6/4
	Post-treatment	104/54	17/8	106/57	6/3

## Sheet: Table 3 Paired Counts
	C	C&I
Intention-to-treat	(nTotal Patients/npCR Patients)	(nTotal Patients/npCR Patients)
B-OT	85/41	99/44
OT-PT	80/43	81/41
B-PT	90/46	93/48
B-OT-PT	72/38	75/37
Per-protocol
B-OT	82/41	90/43
OT-PT	80/43	79/40
B-PT	90/46	91/47
B-OT-PT	72/38	73/36

## Sheet: Table 4 Counts Used In Analysis
group	BiopsyPhase		C	C&I
		Patients in trial	n=141	n=138
		Intention-to-treat	(nTotal/npCR)	(nTotal/npCR)
		Overall
Intention-to-treat	Overall	nPatients	141/62	138/67
Intention-to-treat	Overall	nImages	913/410	942/436
Intention-to-treat	Overall	nCells	323492/139048	276186/142551
		Baseline
Intention-to-treat	Baseline	nPatients	119/53	124/57
Intention-to-treat	Baseline	nImages	372/160	394/172
Intention-to-treat	Baseline	nCells	242528/116588	250218/122498
		On-treatment
Intention-to-treat	On-treatment	nPatients	101/47	106/49
Intention-to-treat	On-treatment	nImages	308/136	310/138
Intention-to-treat	On-treatment	nCells	296436/154288	287604/152544
		Post-treatment
Intention-to-treat	Post-treatment	nPatients	104/54	106/57
Intention-to-treat	Post-treatment	nImages	233/114	238/126
Intention-to-treat	Post-treatment	nCells	339452/103210	260017/109774
		Per-protocol
		Overall
Per-Protocol	Overall	nPatients	130/62	127/66
Per-Protocol	Overall	nImages	864/410	880/428
Per-Protocol	Overall	nCells	299776/139048	251015/140823
		Baseline
Per-Protocol	Baseline	nPatients	111/53	113/56
Per-Protocol	Baseline	nImages	348/160	362/169
Per-Protocol	Baseline	nCells	233428/116588	225047/120770
		On-treatment
Per-Protocol	On-treatment	nPatients	96/47	97/48
Per-Protocol	On-treatment	nImages	286/136	285/135
Per-Protocol	On-treatment	nCells	282410/154288	257846/148042
		Post-treatment
Per-Protocol	Post-treatment	nPatients	103/54	104/56
Per-Protocol	Post-treatment	nImages	230/114	233/124
Per-Protocol	Post-treatment	nCells	329605/103210	254686/108993

## Sheet: Table 5 Counts by Image Type
	C			C&I
		(nTotal/npCR)			(nTotal/npCR)
Intention-to-treat	Epithelial cells present	Invasive epithelial cells present	TME cells only	Epithelial cells present	Invasive epithelial cells present	TME cells only
Baseline
nPatients	118/52	117/51	1/1	122/57	122/57	2/0
nImages	364/156	356/153	3/3	386/172	382/172	6/0
nEpithelialCells	247703/108324	242995/106864	0/0	263165/134232	259236/133690	0/0
nTMECells	233729/109291	225594/104960	5977/5977	245866/122498	243834/122498	3915/0
On-treatment
nPatients	88/40	85/37	13/7	92/41	87/37	14/8
nImages	252/107	241/99	35/18	241/93	228/85	38/22
nEpithelialCells	72817/22122	69025/20730	0/0	55877/14076	54367/13474	0/0
nTMECells	246090/124375	238722/118994	37744/21226	212982/100897	198851/90939	40482/24945
Post-treatment
nPatients	79/38	28/1	25/16	86/43	35/5	20/14
nImages	151/67	55/1	46/27	165/78	66/5	34/24
nEpithelialCells	110543/27938	69838/15	0/0	116815/26361	79301/82	0/0
nTMECells	184172/52770	105244/368	130103/40839	187831/68924	109758/6469	40507/23343
Per-protocol
Baseline
nPatients	110/52	109/51	1/1	111/56	111/56	2/0
nImages	340/156	332/153	3/3	354/169	351/169	6/0
nEpithelialCells	231016/108324	226339/106864	0/0	244040/132065	240182/131523	0/0
nTMECells	224629/109291	216494/104960	5977/5977	220695/120770	219763/120770	3915/0
On-treatment
nPatients	84/40	81/37	12/7	84/40	79/36	13/8
nImages	238/107	227/99	32/18	222/92	209/84	35/22
nEpithelialCells	70477/22122	66693/20730	0/0	52694/14075	51200/13473	0/0
nTMECells	237752/124375	230384/118994	34003/21226	192249/99334	178118/89376	35976/24945
Post-treatment
nPatients	78/38	27/1	25/16	84/42	34/5	20/14
nImages	149/67	53/1	46/27	160/76	63/5	34/24
nEpithelialCells	110399/27938	69694/15	0/0	112886/25490	76512/82	0/0
nTMECells	175999/52770	97071/368	130103/40839	182500/68143	105208/6469	40507/23343
	Numbers used based on type of analyses:
	Analyses involving response (pCR): Per-Protocol
	Analyses involving tumour cells: Invasive epithelial cells present
	Analyses of TME cells: epithelial cells present or TME cells only

## Sheet: Table 6 Ethics Committees
Country/Region	PI	Site Name	Ethics Committee Name
ITALY	Giampaolo Bianchini	Ospedale San Raffaele, Milano	Comitato Etico dell'IRCCS Ospedale San Raffaele di Milano
ITALY	Stefania Russo	Ospedale S. Maria della Misericordia	Comitato Etico Unico Regionale
ITALY	Giancarlo Bisagni	AUSL IRCCS Arcispedale S. Maria Nuova , Reggio Emilia	Comitato Etico Provinciale di Reggio Emilia
ITALY	Claudio Zamagni	Policlinico S. Orsola Malpighi SSD Oncologia Medica Addarii	Comitato Etico Azienda Ospedaliero-Universitaria di Bologna
ITALY	Gabriella Mariani	Fondazione IRCCS Istituto Nazionale Tumori, Milano	Comitato Etico della Fondazione IRCCS Istituto Nazionale dei Tumori, Milano
ITALY	Lucia Del Mastro	Università degli Studi di Genova, Ospedale Policlinico San Martino, Genova	Comitato Etico Regionale della Liguria
ITALY	Anna Gambaro	Ospedale Luigi Sacco, Milano	Comitato Etico Interaziendale Milano Area A
ITALY	Marco Colleoni	Istituto Europeo di Oncologia, Milano	Comitato Etico degli IRCCS Istituto Europeo di Oncologia e Centro Cardiologico Monzino
ITALY	Filippo Montemurro	Fondazione Piemontese per la Ricerca sul Cancro, Candiolo	Comitato Etico Fondazione Piemonte per l'Oncologia
ITALY	Carmelo Bengala	Istituto Toscano Tumori, Grosseto	Comitato Etico Regionale Sezione Area Vasta Sud Est
AUSTRIA	All Sites		Ethikkommission Land Salzburg
GERMANY	All Sites		Ethikkommissionbei der LMU Muenchen
IRELAND	All Sites		Clinical Research Ethics Committee University College Cork
RUSSIA	Vladimir Semiglazov	N.N. Petrov Research Inst. Oncol, St. Petersburg	Ethics Committee Federal State Budgetary Institution “N.N. Petrov Research Institute of Oncology” of the Ministry of Health of the Russian Federation
RUSSIA	Alexander Vasiliev	Road clinical hospital of OJSC «Russian Railways», St.Petersburg	Ethics Committee of “Komanda” LLC
RUSSIA	Mona Frolova	N.N. Blokhin Medical Research Center of Oncology, Moscow	Ethics Committee of the N.N. Blokhin Russian Cancer Research Centre
RUSSIA	Nikita Volkov	St Petersburg Clinical Scientific Center, St. Petersburg	Ethics Committee of the State Budgetary Institution of Healthcare “St. Petersburg Clinical Scientific Center of Specialized Services of the Medical Assistance (Oncology)”
SPAIN	All Sites		Comité Etico de Investigacion Clinica del Hospital Clinico Universitario de Valencia
TAIWAN	Chiun-Sheng Huang	National Taiwan University Hospital, Taipei	Research Ethics Committee D,
			National Taiwan University Hospital
TAIWAN	Shou-Tung Chen	Changhua Christian Hospital, Changhua City	Institutional Review Board Committee A Chianghua Christian Hospital
TAIWAN	Ling Ming Tseng	Taipei Veterans General Hospital, Taipei	Institutional Review Board Taipei Veterans General Hospital
TAIWAN	Ming Feng Hou	Kaohsiung Medical University Chung-Ho Memorial Hospital Cancer Center, Kaohsiung City	Institutional Review Board Kaohsiung Medical University Chung-Ho Memorial Hospital
TAIWAN	Liang-Chih Liu	China Medical University Hospital, Taichung City	Research Ethics Committee China Medical University & Hospital

## Sheet: Table 7 Densities Summaries
Baseline			C		C&I
Cell Phenotype			RD	pCR	RD	pCR		Densities are calculated as cells/μm2
CD8+T			127.635	160.768	99.7013	147.378
CD8+GZMB+T			84.9448	137.341	51.3691	114.749
CD8+TCF1+T			58.7171	74.6024	52.7819	67.4693
CD8+PD1+TEx			81.6628	78.7551	68.1662	86.0542
CD4+TCF1+T			220.115	222.191	152.891	245.197
CD4+PD1+T			124.097	151.802	86.9316	158.45
Treg			156.614	172.919	123.815	187.796
CD20+B			96.9513	72.6774	43.3764	140.218
CD79a+Plasma			213.383	343.637	160.489	332.757
CD56+NK			16.2364	51.9218	14.4395	35.4789
M2 Mac			134.894	179.344	171.425	160.86
DCs			135.222	161.174	144.589	150.75
Neutrophils			62.5329	49.991	69.9244	89.8681
PD-L1+APCs			66.7101	195.185	50.8568	103.768
PD-L1+IDO+APCs			94.1011	146.048	25.4347	111.636
Endothelial			125.823	119.197	121.603	107.137
Fibroblasts			432.154	378.151	451.03	350.144
Myofibroblasts			53.1042	63.1487	91.7036	63.5998
PDPN+Stromal			211.614	251.102	287.494	240.99
CA9+			21.1978	18.2134	28.3456	31.7151
CKhiGATA3+			65.998	25.7849	26.5518	1.07231
CK8/18med			154.835	178.144	111.282	136.856
CKloGATA3+			298.898	302.973	198.093	275.62
AR+LAR			193.12	128.159	484.749	212.489
panCKmed			108.507	74.9751	106.514	43.3466
Basal			372.423	413.188	298.886	382.293
Vimentin+EMT			386.776	331.453	430.963	321.73
CD15+			166.493	152.478	98.6479	151.887
CD56+NE			109.958	163.367	31.5234	347.071
CA9+Hypoxia			147.419	239.037	208.409	263.144
pH2AX+DSB			249.985	236.37	162.904	234.001
Apoptosis			103.629	169.908	71.0234	153.074
MHC I&IIhi			159.596	134.53	94.3593	235.024
PD-L1+IDO+			61.8338	59.9655	18.6981	76.8396
PD-L1+GZMB+			60.2302	185.595	58.8443	149.49
Helios+			47.0004	51.2246	52.2519	166.508
TCF1+			78.9244	32.3683	100.196	41.7052
On-treatment			C		C&I
Cell Phenotype			RD	pCR	RD	pCR
CD8+T			225.969	290.77	182.959	264.307
CD8+GZMB+T			149.595	198.998	94.5255	251.989
CD8+TCF1+T			116.482	169.775	72.744	159.592
CD8+PD1+TEx			154.566	253.391	139.83	367.201
CD4+TCF1+T			354.364	405.284	235.077	309.516
CD4+PD1+T			186.834	241.853	110.089	238.415
Treg			222.209	269.066	191.148	265.33
CD20+B			100.267	162.246	67.856	208.492
CD79a+Plasma			236.308	399.953	198.211	273.902
CD56+NK			29.9777	26.6288	12.8951	25.969
M2 Mac			312.502	514.189	336.519	593.199
DCs			195.128	238.463	201.191	216.015
Neutrophils			41.6017	22.6324	68.4786	33.2844
PD-L1+APCs			81.3406	174.048	87.6707	254.26
PD-L1+IDO+APCs			153.423	84.4914	55.5892	93.9194
Endothelial			122.067	145.606	112.291	116.672
Fibroblasts			500.305	629.649	560.142	512.652
Myofibroblasts			95.0694	120.145	200.308	52.5674
PDPN+Stromal			220.457	285.643	299.52	211.183
CA9+			4.0841	23.1716	4.69607	12.6573
CKhiGATA3+			7.08914	2.80029	4.75776	1.09476
CK8/18med			54.7218	25.0645	45.5427	34.8185
CKloGATA3+			166.075	37.4477	50.9603	30.8997
AR+LAR			146.855	8.42105	276.914	14.4522
panCKmed			145.562	74.2511	75.2522	46.8077
Basal			128.124	147.821	210.813	77.5698
Vimentin+EMT			194.215	40.2374	118.372	23.0149
CD15+			45.4932	48.7574	46.367	10.533
CD56+NE			45.0379	11.8258	10.1479	13.4121
CA9+Hypoxia			5.73817	2.31799	18.2115	30.1494
pH2AX+DSB			93.7228	60.7801	79.2102	38.3007
Apoptosis			72.6659	40.4616	36.7781	38.0452
MHC I&IIhi			96.5393	44.39	59.651	31.5086
PD-L1+IDO+			89.1434	62.203	11.0266	43.2477
PD-L1+GZMB+			46.631	98.628	30.7861	40.8135
Helios+			46.2384	50.4536	23.6364	40.0378
TCF1+			46.7695	12.1349	28.8297	9.9185
Post-treatment			C		C&I
Cell Phenotype			RD	pCR	RD	pCR
CD8+T			62.6597	36.0841	51.2278	40.853
CD8+GZMB+T			58.405	12.2967	28.519	10.7493
CD8+TCF1+T			49.5567	15.5775	37.2131	13.6662
CD8+PD1+TEx			104.454	44.6377	77.8709	51.1348
CD4+TCF1+T			363.467	91.9218	191.337	36.7181
CD4+PD1+T			55.0168	12.663	53.6152	14.4819
Treg			37.5442	4.4877	36.6447	2.97373
CD20+B			492.284	85.5493	256.251	31.5948
CD79a+Plasma			68.0177	30.2601	47.3842	26.2479
CD56+NK			40.2151	48.8404	35.5192	32.8839
M2 Mac			130.215	75.5813	121.56	120.916
DCs			99.9984	48.9392	90.9589	71.849
Neutrophils			44.4978	77.324	43.873	18.2005
PD-L1+APCs			24.4611	5.32147	11.3889	2.08987
PD-L1+IDO+APCs			57.4468	6.3291	30.5103	5.61232
Endothelial			80.5263	21.4391	53.3185	16.1463
Fibroblasts			311.431	304.929	287.096	317.876
Myofibroblasts			142.798	156.917	126.098	152.104
PDPN+Stromal			39.4016	20.1627	39.273	33.2411
CA9+			5.89078	0.021331	4.26208	0.0595455		In Post-treatment pCR cases where epithelial cells had densities >0:
CKhiGATA3+			4.37667	0	9.88977	0.0778595		These were confirmed by manual inspection to be normal, not invasive epithelial cells.
CK8/18med			65.9485	0	27.9907	0		In subsequent analyses, zeros were used instead of these values.
CKloGATA3+			35.8373	0	44.6049	0
AR+LAR			3.41721	5.88293	227.038	0
panCKmed			153.376	8.2361	107.579	4.03598
Basal			128.587	0	112.747	1.39624
Vimentin+EMT			120.526	0	46.5453	1.65154
CD15+			98.997	2.35317	331.211	0.787836
CD56+NE			31.2654	0	16.7836	0
CA9+Hypoxia			129.143	0	102.893	0
pH2AX+DSB			99.8838	0	15.8258	0
Apoptosis			56.0815	1.17659	30.6996	0.190407
MHC I&IIhi			139.762	0	41.3903	0.112548
PD-L1+IDO+			40.444	0	4.09031	0
PD-L1+GZMB+			68.5045	0	7.57836	0.192389
Helios+			2.93479	0	3.05747	0
TCF1+			49.6079	0	121.634	0.112548

## Sheet: Table 8 Densities p values
Time point	Cell phenotype		estimate	p.value	std.error	conf.low	conf.high	fdr		Arm
Baseline	AR+LAR		0.970486	0.133982	0.0199913	0.933195	1.00927	0.725474		C (109/51)			Values are those depicted in Fig. 2b, Fig. 4a and c and Extended Data Fig. 8a
Baseline	AR+LAR		0.98062	0.122638	0.012677	0.956555	1.00529	0.208484		C&I (111/56)
Baseline	AR+LAR		1.00737	0.660786	0.0167386	0.97486	1.04097	0.946176		interactionTerm
Baseline	Apoptosis		1.01128	0.627865	0.0231441	0.966433	1.05821	0.878115		C (109/51)
Baseline	Apoptosis		1.05818	0.0926617	0.0336282	0.99068	1.13027	0.175028		C&I (111/56)
Baseline	Apoptosis		1.03257	0.26685	0.0288663	0.975773	1.09267	0.90729		interactionTerm
Baseline	Basal		1.00848	0.508447	0.0127699	0.983552	1.03404	0.878115		C (109/51)
Baseline	Basal		1.01449	0.301255	0.0139158	0.987194	1.04254	0.368696		C&I (111/56)
Baseline	Basal		1.00421	0.75309	0.0133552	0.978265	1.03084	0.946176		interactionTerm
Baseline	CA9+Hypoxia		1.02651	0.1707	0.0191	0.988794	1.06567	0.725474		C (109/51)
Baseline	CA9+Hypoxia		1.01833	0.248863	0.0157497	0.987373	1.05025	0.352556		C&I (111/56)
Baseline	CA9+Hypoxia		0.994356	0.746426	0.0175052	0.960818	1.02906	0.946176		interactionTerm
Baseline	CD15+		1.00189	0.926799	0.0205248	0.962384	1.04301	0.926799		C (109/51)
Baseline	CD15+		1.03535	0.217572	0.0281772	0.979725	1.09414	0.336248		C&I (111/56)
Baseline	CD15+		1.02351	0.345915	0.0246498	0.975233	1.07417	0.946176		interactionTerm
Baseline	CD56+NE		1.00586	0.756971	0.0188751	0.969327	1.04377	0.878115		C (109/51)
Baseline	CD56+NE		1.06386	0.0465379	0.0310993	1.00095	1.13072	0.158229		C&I (111/56)
Baseline	CD56+NE		1.04044	0.123308	0.0257239	0.989281	1.09424	0.524058		interactionTerm
Baseline	CK8/18med		0.996225	0.830459	0.0176636	0.962326	1.03132	0.882363		C (109/51)
Baseline	CK8/18med		0.994376	0.789255	0.0211006	0.954091	1.03636	0.838584		C&I (111/56)
Baseline	CK8/18med		0.998687	0.946176	0.0194581	0.961317	1.03751	0.946176		interactionTerm
Baseline	CKhiGATA3+		0.982148	0.565367	0.0313336	0.923646	1.04435	0.878115		C (109/51)
Baseline	CKhiGATA3+		0.778559	0.0437184	0.124114	0.610444	0.992973	0.158229		C&I (111/56)
Baseline	CKhiGATA3+		0.848523	0.0695689	0.0905152	0.710586	1.01323	0.524058		interactionTerm
Baseline	CKloGATA3+		1.00399	0.774807	0.0139323	0.976949	1.03179	0.878115		C (109/51)
Baseline	CKloGATA3+		1.01766	0.32532	0.0178003	0.98277	1.05379	0.368696		C&I (111/56)
Baseline	CKloGATA3+		1.00961	0.549702	0.0159837	0.978469	1.04174	0.946176		interactionTerm
Baseline	Helios+		1.01943	0.653832	0.0429132	0.937195	1.10888	0.878115		C (109/51)
Baseline	Helios+		1.05674	0.0686902	0.0303144	0.99578	1.12143	0.167655		C&I (111/56)
Baseline	Helios+		1.02574	0.493929	0.0371518	0.953704	1.10322	0.946176		interactionTerm
Baseline	MHC I&IIhi		1.01572	0.459477	0.0210901	0.974593	1.05859	0.878115		C (109/51)
Baseline	MHC I&IIhi		1.07561	0.00814581	0.027546	1.01908	1.13528	0.124563		C&I (111/56)
Baseline	MHC I&IIhi		1.04134	0.0986928	0.0245314	0.992455	1.09263	0.524058		interactionTerm
Baseline	PD-L1+GZMB+		1.06554	0.0323129	0.0296585	1.00537	1.12932	0.54932		C (109/51)
Baseline	PD-L1+GZMB+		1.07268	0.0219817	0.0306301	1.01018	1.13905	0.124563		C&I (111/56)
Baseline	PD-L1+GZMB+		1.00473	0.875515	0.0301482	0.947085	1.06589	0.946176		interactionTerm
Baseline	PD-L1+IDO+		1.02959	0.363072	0.032058	0.966886	1.09635	0.878115		C (109/51)
Baseline	PD-L1+IDO+		1.13383	0.0147353	0.0515011	1.02497	1.25426	0.124563		C&I (111/56)
Baseline	PD-L1+IDO+		1.07058	0.111875	0.0428957	0.984248	1.16448	0.524058		interactionTerm
Baseline	TCF1+		0.932279	0.0998553	0.0426137	0.857577	1.01349	0.725474		C (109/51)
Baseline	TCF1+		0.943019	0.0788967	0.0333891	0.883283	1.0068	0.167655		C&I (111/56)
Baseline	TCF1+		1.00813	0.832431	0.0382802	0.935262	1.08668	0.946176		interactionTerm
Baseline	Vimentin+EMT		0.995125	0.765819	0.0164082	0.963631	1.02765	0.878115		C (109/51)
Baseline	Vimentin+EMT		0.997095	0.841418	0.0145411	0.969079	1.02592	0.841418		C&I (111/56)
Baseline	Vimentin+EMT		1.0014	0.928121	0.0155028	0.97143	1.03229	0.946176		interactionTerm
Baseline	pH2AX+DSB		1.0128	0.550444	0.0212944	0.971396	1.05596	0.878115		C (109/51)
Baseline	pH2AX+DSB		1.02528	0.309425	0.0245623	0.977091	1.07585	0.368696		C&I (111/56)
Baseline	pH2AX+DSB		1.0087	0.706275	0.0229867	0.964264	1.05518	0.946176		interactionTerm
Baseline	panCKmed		0.964513	0.259129	0.0320189	0.905844	1.02698	0.878115		C (109/51)
Baseline	panCKmed		0.9374	0.0746133	0.0362598	0.873093	1.00644	0.167655		C&I (111/56)
Baseline	panCKmed		0.98004	0.555564	0.0342051	0.916491	1.048	0.946176		interactionTerm
Baseline	CA9+		0.982884	0.747967	0.0537282	0.884645	1.09203	0.904915		C (111/53)
Baseline	CA9+		1.04074	0.339402	0.0418007	0.958876	1.1296	0.452536		C&I (113/56)
Baseline	CA9+		1.04127	0.400762	0.0481342	0.947531	1.14429	0.651156		interactionTerm
Baseline	CD20+B		1.00328	0.911211	0.0293942	0.947116	1.06278	0.95917		C (111/53)
Baseline	CD20+B		1.07693	0.0241169	0.0328615	1.00975	1.14857	0.0602923		C&I (113/56)
Baseline	CD20+B		1.05136	0.108147	0.0311761	0.989043	1.11761	0.651156		interactionTerm
Baseline	CD4+PD1+T		1.05095	0.156777	0.035094	0.981091	1.12578	0.45569		C (111/53)
Baseline	CD4+PD1+T		1.11097	0.00357971	0.0361264	1.03503	1.19249	0.0178986		C&I (113/56)
Baseline	CD4+PD1+T		1.04006	0.270113	0.035614	0.969934	1.11525	0.651156		interactionTerm
Baseline	CD4+TCF1+T		1.00863	0.701844	0.0224545	0.965206	1.05401	0.904915		C (111/53)
Baseline	CD4+TCF1+T		1.03599	0.138072	0.0238411	0.988693	1.08555	0.212419		C&I (113/56)
Baseline	CD4+TCF1+T		1.0191	0.413876	0.0231582	0.97388	1.06642	0.651156		interactionTerm
Baseline	CD56+NK		1.07729	0.210866	0.0595054	0.958701	1.21056	0.45569		C (111/53)
Baseline	CD56+NK		1.20134	0.0133141	0.0741098	1.03893	1.38915	0.0465233		C&I (113/56)
Baseline	CD56+NK		1.08011	0.251495	0.0672055	0.946813	1.23218	0.651156		interactionTerm
Baseline	CD79a+Plasma		1.03593	0.0757989	0.0198794	0.996342	1.07709	0.389639		C (111/53)
Baseline	CD79a+Plasma		1.05568	0.013957	0.0220417	1.01105	1.10229	0.0465233		C&I (113/56)
Baseline	CD79a+Plasma		1.01345	0.524535	0.0209884	0.972602	1.05601	0.69938		interactionTerm
Baseline	CD8+GZMB+T		1.06963	0.06307	0.0362132	0.99634	1.1483	0.389639		C (111/53)
Baseline	CD8+GZMB+T		1.15849	0.00122774	0.0455133	1.05962	1.26658	0.0122774		C&I (113/56)
Baseline	CD8+GZMB+T		1.05805	0.170026	0.0411269	0.976114	1.14687	0.651156		interactionTerm
Baseline	CD8+PD1+TEx		1.00987	0.788592	0.0366356	0.939901	1.08505	0.904915		C (111/53)
Baseline	CD8+PD1+TEx		1.05361	0.13408	0.0348561	0.984034	1.1281	0.212419		C&I (113/56)
Baseline	CD8+PD1+TEx		1.03043	0.401783	0.0357569	0.960691	1.10524	0.651156		interactionTerm
Baseline	CD8+T		1.04094	0.219042	0.0326468	0.976421	1.10972	0.45569		C (111/53)
Baseline	CD8+T		1.06542	0.0674523	0.0346549	0.99546	1.1403	0.139241		C&I (113/56)
Baseline	CD8+T		1.01657	0.625371	0.0336658	0.951661	1.08591	0.781714		interactionTerm
Baseline	CD8+TCF1+T		1.04855	0.25063	0.041264	0.967083	1.13687	0.45569		C (111/53)
Baseline	CD8+TCF1+T		1.06885	0.118676	0.0426694	0.983094	1.16208	0.212419		C&I (113/56)
Baseline	CD8+TCF1+T		1.01365	0.746671	0.0419726	0.933601	1.10056	0.829634		interactionTerm
Baseline	DCs		1.03162	0.470572	0.0431497	0.947965	1.12267	0.723957		C (111/53)
Baseline	DCs		1.02216	0.600809	0.0418956	0.941583	1.10964	0.640459		C&I (113/56)
Baseline	DCs		0.993506	0.878248	0.0425273	0.914053	1.07987	0.924471		interactionTerm
Baseline	Endothelial		0.97381	0.669986	0.062274	0.861919	1.10023	0.904915		C (111/53)
Baseline	Endothelial		0.972185	0.608436	0.0550638	0.872727	1.08298	0.640459		C&I (113/56)
Baseline	Endothelial		0.99882	0.983967	0.0587795	0.890131	1.12078	0.983967		interactionTerm
Baseline	Fibroblasts		0.965904	0.211973	0.027794	0.914693	1.01998	0.45569		C (111/53)
Baseline	Fibroblasts		0.953566	0.0696205	0.0262055	0.905826	1.00382	0.139241		C&I (113/56)
Baseline	Fibroblasts		0.990951	0.736474	0.0270114	0.939853	1.04483	0.829634		interactionTerm
Baseline	M2 Mac		1.06532	0.0779278	0.0358934	0.992949	1.14296	0.389639		C (111/53)
Baseline	M2 Mac		1.01085	0.728664	0.0311178	0.951044	1.07442	0.728664		C&I (113/56)
Baseline	M2 Mac		0.963572	0.269276	0.0335906	0.902177	1.02914	0.651156		interactionTerm
Baseline	Myofibroblasts		1.00899	0.814424	0.0381477	0.936305	1.08733	0.904915		C (111/53)
Baseline	Myofibroblasts		0.972007	0.373517	0.031905	0.913086	1.03473	0.466896		C&I (113/56)
Baseline	Myofibroblasts		0.973938	0.45267	0.0351652	0.909072	1.04343	0.651156		interactionTerm
Baseline	Neutrophils		0.999781	0.995162	0.0361885	0.931324	1.07327	0.995162		C (111/53)
Baseline	Neutrophils		1.03956	0.196083	0.030012	0.980176	1.10255	0.280119		C&I (113/56)
Baseline	Neutrophils		1.02797	0.406575	0.033244	0.96313	1.09718	0.651156		interactionTerm
Baseline	PD-L1+APCs		1.08276	0.0115833	0.0314965	1.01794	1.15171	0.231667		C (111/53)
Baseline	PD-L1+APCs		1.12434	0.0030067	0.0394977	1.04058	1.21483	0.0178986		C&I (113/56)
Baseline	PD-L1+APCs		1.027	0.455809	0.035723	0.957552	1.10148	0.651156		interactionTerm
Baseline	PD-L1+IDO+APCs		1.04148	0.130039	0.0268484	0.988097	1.09776	0.45569		C (111/53)
Baseline	PD-L1+IDO+APCs		1.21382	0.000492764	0.0556074	1.08848	1.35359	0.00985529		C&I (113/56)
Baseline	PD-L1+IDO+APCs		1.11436	0.0131462	0.0436636	1.02296	1.21392	0.262925		interactionTerm
Baseline	PDPN+Stromal		1.02817	0.292656	0.0263977	0.976325	1.08276	0.48776		C (111/53)
Baseline	PDPN+Stromal		0.98544	0.554058	0.0247878	0.938709	1.0345	0.640459		C&I (113/56)
Baseline	PDPN+Stromal		0.970433	0.241122	0.0256046	0.922934	1.02038	0.651156		interactionTerm
Baseline	Treg		1.04149	0.244454	0.0349264	0.97258	1.11528	0.45569		C (111/53)
Baseline	Treg		1.09194	0.0189268	0.0374757	1.01461	1.17516	0.0540766		C&I (113/56)
Baseline	Treg		1.03401	0.35581	0.0362235	0.963147	1.11009	0.651156		interactionTerm
On-treatment	AR+LAR		0.911422	0.0859796	0.0540181	0.819859	1.01321	0.215687		C (81/37)
On-treatment	AR+LAR		0.885698	0.0114464	0.0479994	0.806174	0.973067	0.0810804		C&I (79/36)
On-treatment	AR+LAR		0.979959	0.69196	0.0510974	0.886571	1.08318	0.889222		interactionTerm
On-treatment	Apoptosis		0.987183	0.751912	0.0408073	0.911302	1.06938	0.852167		C (81/37)
On-treatment	Apoptosis		0.989344	0.829386	0.0497151	0.89749	1.0906	0.881223		C&I (79/36)
On-treatment	Apoptosis		1.00155	0.972874	0.0454773	0.916139	1.09492	0.972874		interactionTerm
On-treatment	Basal		0.999133	0.973105	0.0257418	0.949974	1.05084	0.973105		C (81/37)
On-treatment	Basal		0.971271	0.245672	0.0251088	0.92463	1.02027	0.417642		C&I (79/36)
On-treatment	Basal		0.980201	0.431586	0.0254274	0.932548	1.03029	0.889222		interactionTerm
On-treatment	CA9+Hypoxia		0.945697	0.643365	0.120591	0.746629	1.19784	0.841324		C (81/37)
On-treatment	CA9+Hypoxia		1.0193	0.693271	0.0484698	0.926926	1.12088	0.841829		C&I (79/36)
On-treatment	CA9+Hypoxia		1.05443	0.564149	0.091901	0.880624	1.26253	0.889222		interactionTerm
On-treatment	CD15+		0.976668	0.608345	0.0460703	0.892343	1.06896	0.841324		C (81/37)
On-treatment	CD15+		0.73385	0.000524505	0.0892326	0.616101	0.874102	0.00891658		C&I (79/36)
On-treatment	CD15+		0.816996	0.00442206	0.0710103	0.710846	0.938996	0.0751751		interactionTerm
On-treatment	CD56+NE		0.949576	0.33203	0.0533378	0.85532	1.05422	0.564451		C (81/37)
On-treatment	CD56+NE		0.97907	0.770873	0.0726287	0.849165	1.12885	0.873656		C&I (79/36)
On-treatment	CD56+NE		1.02186	0.734273	0.0637175	0.901897	1.15779	0.889222		interactionTerm
On-treatment	CK8/18med		0.912362	0.0888123	0.0538984	0.820897	1.01402	0.215687		C (81/37)
On-treatment	CK8/18med		0.941662	0.193334	0.0462096	0.860125	1.03093	0.410836		C&I (79/36)
On-treatment	CK8/18med		1.0226	0.656147	0.0502019	0.926777	1.12834	0.889222		interactionTerm
On-treatment	CKhiGATA3+		0.914449	0.445209	0.117147	0.726849	1.15047	0.68805		C (81/37)
On-treatment	CKhiGATA3+		0.72518	0.0994912	0.195065	0.494773	1.06288	0.281892		C&I (79/36)
On-treatment	CKhiGATA3+		0.848759	0.308118	0.160894	0.6192	1.16342	0.889222		interactionTerm
On-treatment	CKloGATA3+		0.931106	0.0449354	0.0355973	0.868358	0.998389	0.196901		C (81/37)
On-treatment	CKloGATA3+		0.946253	0.240833	0.0471009	0.86281	1.03777	0.417642		C&I (79/36)
On-treatment	CKloGATA3+		1.01148	0.784607	0.0417472	0.932009	1.09772	0.889222		interactionTerm
On-treatment	Helios+		1.00421	0.926263	0.0454106	0.918696	1.09769	0.973105		C (81/37)
On-treatment	Helios+		0.996149	0.939175	0.0505648	0.90216	1.09993	0.939175		C&I (79/36)
On-treatment	Helios+		0.994316	0.905584	0.0480568	0.904937	1.09252	0.962183		interactionTerm
On-treatment	MHC I&IIhi		0.942954	0.173119	0.043118	0.86654	1.02611	0.327002		C (81/37)
On-treatment	MHC I&IIhi		0.9592	0.347882	0.0443761	0.879298	1.04636	0.492833		C&I (79/36)
On-treatment	MHC I&IIhi		1.01215	0.782495	0.0437516	0.928975	1.10278	0.889222		interactionTerm
On-treatment	PD-L1+GZMB+		1.06715	0.112669	0.0409692	0.984808	1.15637	0.239422		C (81/37)
On-treatment	PD-L1+GZMB+		1.03587	0.507929	0.0532297	0.933246	1.14978	0.664214		C&I (79/36)
On-treatment	PD-L1+GZMB+		0.979185	0.657858	0.0474972	0.892144	1.07472	0.889222		interactionTerm
On-treatment	PD-L1+IDO+		0.988354	0.707344	0.0312024	0.929722	1.05068	0.852167		C (81/37)
On-treatment	PD-L1+IDO+		1.05598	0.332535	0.0562094	0.945822	1.17896	0.492833		C&I (79/36)
On-treatment	PD-L1+IDO+		1.04791	0.30327	0.0454593	0.958582	1.14556	0.889222		interactionTerm
On-treatment	TCF1+		0.826648	0.0204982	0.0821612	0.703696	0.971083	0.196901		C (81/37)
On-treatment	TCF1+		0.862177	0.0865766	0.0865328	0.727679	1.02154	0.281892		C&I (79/36)
On-treatment	TCF1+		1.0302	0.724343	0.0843753	0.873177	1.21547	0.889222		interactionTerm
On-treatment	Vimentin+EMT		0.927887	0.0797046	0.04271	0.853376	1.0089	0.215687		C (81/37)
On-treatment	Vimentin+EMT		0.881726	0.0190777	0.0537004	0.79364	0.979588	0.0810804		C&I (79/36)
On-treatment	Vimentin+EMT		0.96456	0.456976	0.0485092	0.877078	1.06077	0.889222		interactionTerm
On-treatment	pH2AX+DSB		0.905216	0.0463297	0.0499813	0.820745	0.998381	0.196901		C (81/37)
On-treatment	pH2AX+DSB		0.880963	0.0153912	0.0523059	0.795124	0.976069	0.0810804		C&I (79/36)
On-treatment	pH2AX+DSB		0.98098	0.707375	0.0511568	0.887392	1.08444	0.889222		interactionTerm
On-treatment	panCKmed		0.919985	0.0318992	0.0388678	0.852504	0.992808	0.196901		C (81/37)
On-treatment	panCKmed		0.94173	0.149134	0.0416167	0.867965	1.02176	0.362183		C&I (79/36)
On-treatment	panCKmed		1.01666	0.681624	0.0402657	0.939507	1.10014	0.889222		interactionTerm
On-treatment	CA9+		1.05364	0.416955	0.0643682	0.928755	1.19531	0.490536		C (96/47)
On-treatment	CA9+		1.02885	0.701825	0.0742879	0.889443	1.19011	0.701825		C&I (97/48)
On-treatment	CA9+		0.983307	0.80864	0.06951	0.858069	1.12682	0.889457		interactionTerm
On-treatment	CD20+B		1.04396	0.1471	0.0296725	0.984978	1.10647	0.29232		C (96/47)
On-treatment	CD20+B		1.09171	0.00620708	0.0320637	1.02522	1.16252	0.0217666		C&I (97/48)
On-treatment	CD20+B		1.03213	0.305937	0.0308912	0.971494	1.09655	0.71169		interactionTerm
On-treatment	CD4+PD1+T		1.05163	0.0841854	0.0291521	0.993229	1.11347	0.247938		C (96/47)
On-treatment	CD4+PD1+T		1.10076	0.00684503	0.0354985	1.02677	1.18007	0.0217666		C&I (97/48)
On-treatment	CD4+PD1+T		1.03281	0.32026	0.0324806	0.96911	1.1007	0.71169		interactionTerm
On-treatment	CD4+TCF1+T		1.02827	0.283594	0.0260008	0.977184	1.08203	0.378125		C (96/47)
On-treatment	CD4+TCF1+T		1.0481	0.100481	0.0286028	0.990961	1.10854	0.182693		C&I (97/48)
On-treatment	CD4+TCF1+T		1.0136	0.621208	0.0273328	0.960727	1.06938	0.873075		interactionTerm
On-treatment	CD56+NK		1.0362	0.613838	0.0704637	0.902533	1.18965	0.613838		C (96/47)
On-treatment	CD56+NK		1.32564	0.00870666	0.107457	1.07389	1.63642	0.0217666		C&I (97/48)
On-treatment	CD56+NK		1.19028	0.0552301	0.0908633	0.996109	1.42231	0.447835		interactionTerm
On-treatment	CD79a+Plasma		1.05276	0.0206785	0.0222215	1.00789	1.09963	0.206785		C (96/47)
On-treatment	CD79a+Plasma		1.03567	0.148663	0.0242701	0.987562	1.08613	0.216174		C&I (97/48)
On-treatment	CD79a+Plasma		0.988496	0.618994	0.0232683	0.944428	1.03462	0.873075		interactionTerm
On-treatment	CD8+GZMB+T		1.0464	0.160776	0.0323416	0.982131	1.11488	0.29232		C (96/47)
On-treatment	CD8+GZMB+T		1.16424	0.000203857	0.0409415	1.07446	1.26151	0.00407714		C&I (97/48)
On-treatment	CD8+GZMB+T		1.07837	0.0408367	0.036893	1.00315	1.15924	0.447835		interactionTerm
On-treatment	CD8+PD1+TEx		1.06011	0.0368592	0.0279669	1.00357	1.11984	0.245728		C (96/47)
On-treatment	CD8+PD1+TEx		1.09074	0.000962162	0.0263093	1.03592	1.14846	0.00923569		C&I (97/48)
On-treatment	CD8+PD1+TEx		1.02034	0.45824	0.0271507	0.967466	1.07611	0.873075		interactionTerm
On-treatment	CD8+T		1.071	0.0604889	0.0365413	0.996981	1.15052	0.247938		C (96/47)
On-treatment	CD8+T		1.09589	0.0119308	0.0364219	1.02039	1.17699	0.0265129		C&I (97/48)
On-treatment	CD8+T		1.01638	0.656085	0.0364816	0.946242	1.09171	0.873075		interactionTerm
On-treatment	CD8+TCF1+T		1.06237	0.0850464	0.0351324	0.991679	1.1381	0.247938		C (96/47)
On-treatment	CD8+TCF1+T		1.17032	0.00138535	0.049185	1.06277	1.28876	0.00923569		C&I (97/48)
On-treatment	CD8+TCF1+T		1.07083	0.109367	0.0427413	0.984776	1.1644	0.447878		interactionTerm
On-treatment	DCs		1.0435	0.276727	0.0391455	0.966431	1.12671	0.378125		C (96/47)
On-treatment	DCs		1.02217	0.544238	0.0361665	0.952226	1.09726	0.604709		C&I (97/48)
On-treatment	DCs		0.985507	0.69846	0.0376856	0.915338	1.06105	0.873075		interactionTerm
On-treatment	Endothelial		1.07404	0.192307	0.0547866	0.964689	1.19579	0.320511		C (96/47)
On-treatment	Endothelial		1.03278	0.539673	0.0525952	0.931622	1.14493	0.604709		C&I (97/48)
On-treatment	Endothelial		0.972681	0.605996	0.0537023	0.875505	1.08064	0.873075		interactionTerm
On-treatment	Fibroblasts		1.02859	0.261666	0.0251156	0.979185	1.08049	0.378125		C (96/47)
On-treatment	Fibroblasts		0.989116	0.672568	0.0258942	0.940169	1.04061	0.701825		C&I (97/48)
On-treatment	Fibroblasts		0.972707	0.277983	0.0255079	0.925272	1.02257	0.71169		interactionTerm
On-treatment	M2 Mac		1.08551	0.00241673	0.0270462	1.02946	1.1446	0.0483346		C (96/47)
On-treatment	M2 Mac		1.07743	0.00418193	0.0260405	1.02382	1.13385	0.0209096		C&I (97/48)
On-treatment	M2 Mac		0.994736	0.842415	0.0265481	0.9443	1.04787	0.889457		interactionTerm
On-treatment	Myofibroblasts		1.01979	0.543396	0.0322406	0.957339	1.08631	0.583496		C (96/47)
On-treatment	Myofibroblasts		0.944885	0.112892	0.0357607	0.880925	1.01349	0.188153		C&I (97/48)
On-treatment	Myofibroblasts		0.947488	0.113112	0.0340462	0.886326	1.01287	0.447878		interactionTerm
On-treatment	Neutrophils		0.959967	0.40518	0.0490822	0.871922	1.0569	0.490536		C (96/47)
On-treatment	Neutrophils		0.968987	0.409364	0.0381864	0.899111	1.04429	0.511705		C&I (97/48)
On-treatment	Neutrophils		1.00663	0.880462	0.0439731	0.923511	1.09724	0.889457		interactionTerm
On-treatment	PD-L1+APCs		1.05209	0.0867783	0.0296509	0.992694	1.11505	0.247938		C (96/47)
On-treatment	PD-L1+APCs		1.07652	0.00861726	0.0280673	1.01889	1.13739	0.0217666		C&I (97/48)
On-treatment	PD-L1+APCs		1.01636	0.574075	0.02887	0.960446	1.07553	0.873075		interactionTerm
On-treatment	PD-L1+IDO+APCs		0.983121	0.554321	0.028789	0.929184	1.04019	0.583496		C (96/47)
On-treatment	PD-L1+IDO+APCs		1.05496	0.151322	0.0372885	0.980611	1.13495	0.216174		C&I (97/48)
On-treatment	PD-L1+IDO+APCs		1.05113	0.134363	0.033311	0.9847	1.12205	0.447878		interactionTerm
On-treatment	PDPN+Stromal		1.04378	0.141063	0.0291135	0.98589	1.10507	0.29232		C (96/47)
On-treatment	PDPN+Stromal		0.974087	0.274656	0.0240334	0.929267	1.02107	0.366207		C&I (97/48)
On-treatment	PDPN+Stromal		0.95231	0.0671752	0.0266946	0.903766	1.00346	0.447835		interactionTerm
On-treatment	Treg		1.04823	0.141962	0.032073	0.984362	1.11624	0.29232		C (96/47)
On-treatment	Treg		1.05486	0.0961664	0.0321008	0.990536	1.12336	0.182693		C&I (97/48)
On-treatment	Treg		1.00447	0.889457	0.0320869	0.943245	1.06967	0.889457		interactionTerm

## Sheet: Table 9 Interaction Summaries
Baseline					C		C&I
from		Cell Phenotype		Interaction Type	RD	pCR	RD	pCR		Values are normalised Interactions
Epithelial		CD8+T		Heterotypic	0.00726163	0.00617013	0.00341044	0.00625177		No of Interactions/total cells in tumour
Epithelial		CD8+GZMB+T		Heterotypic	0.00881831	0.011804	0.00378656	0.0115678
Epithelial		CD8+TCF1+T		Heterotypic	0.00318364	0.0031847	0.00223291	0.00543488
Epithelial		CD8+PD1+TEx		Heterotypic	0.00649554	0.00498693	0.00402751	0.00900823
Epithelial		CD4+TCF1+T		Heterotypic	0.00733567	0.0047602	0.00436898	0.00546981
Epithelial		CD4+PD1+T		Heterotypic	0.010714	0.011676	0.00557743	0.0132943
Epithelial		Treg		Heterotypic	0.00985811	0.0116113	0.0066073	0.0155523
Epithelial		CD20+B		Heterotypic	0.00358144	0.00172942	0.00075391	0.0015043
Epithelial		CD79a+Plasma		Heterotypic	0.00647195	0.00720297	0.00216624	0.00505564
Epithelial		CD56+NK		Heterotypic	0.00157727	0.00804488	0.00153347	0.00604144
Epithelial		M2 Mac		Heterotypic	0.00834365	0.0116352	0.00843225	0.0111075
Epithelial		DCs		Heterotypic	0.01171	0.0117524	0.00881121	0.0124609
Epithelial		Neutrophils		Heterotypic	0.00707491	0.00513339	0.00536764	0.00716286
Epithelial		PD-L1+APCs		Heterotypic	0.00892277	0.0214671	0.0078513	0.0139842
Epithelial		PD-L1+IDO+APCs		Heterotypic	0.00713366	0.0139627	0.00176572	0.00989894
Epithelial		Endothelial		Heterotypic	0.00711664	0.00566631	0.00578242	0.00507456
Epithelial		Fibroblasts		Heterotypic	0.0464232	0.0383765	0.0400006	0.0344317
Epithelial		Myofibroblasts		Heterotypic	0.00397669	0.00378624	0.013099	0.00719113
Epithelial		PDPN+Stromal		Heterotypic	0.0117385	0.0133531	0.0136317	0.0130739
Epithelial		CA9+		Heterotypic	0.00314962	0.00409266	0.00315307	0.00644808
Epithelial		CKhiGATA3+		Homotypic	0.014975	0.00795976	0.00650153	0.00026548
Epithelial		CK8/18med		Homotypic	0.0330538	0.0471057	0.0283013	0.0363726
Epithelial		CKloGATA3+		Homotypic	0.0682498	0.0793207	0.0528092	0.0690296
Epithelial		AR+LAR		Homotypic	0.0564653	0.0371815	0.121479	0.0571446
Epithelial		panCKmed		Homotypic	0.0282144	0.0185948	0.0329142	0.0101948
Epithelial		Basal		Homotypic	0.107733	0.117594	0.086903	0.0928196
Epithelial		Vimentin+EMT		Homotypic	0.0926466	0.0722602	0.119591	0.0748
Epithelial		CD15+		Homotypic	0.0402406	0.0351593	0.0236894	0.0379517
Epithelial		CD56+NE		Homotypic	0.0308203	0.0350402	0.0155415	0.0924956
Epithelial		CA9+Hypoxia		Homotypic	0.0426559	0.0645791	0.0658064	0.076805
Epithelial		pH2AX+DSB		Homotypic	0.0663716	0.0577577	0.0448718	0.0585822
Epithelial		Apoptosis		Homotypic	0.0246655	0.040156	0.0177505	0.03295
Epithelial		MHC I&IIhi		Homotypic	0.0425361	0.0299261	0.0235141	0.0600663
Epithelial		PD-L1+IDO+		Homotypic	0.011973	0.0110195	0.0036164	0.0141333
Epithelial		PD-L1+GZMB+		Homotypic	0.0124373	0.0314663	0.0126383	0.0274789
Epithelial		Helios+		Homotypic	0.0111324	0.0123186	0.0143101	0.0410592
Epithelial		TCF1+		Homotypic	0.0171584	0.00902676	0.0276041	0.00988919
TME		CD8+T		Homotypic	0.0175789	0.0228185	0.0145935	0.0191933
TME		CD8+GZMB+T		Homotypic	0.0116649	0.0192653	0.00790884	0.0141265
TME		CD8+TCF1+T		Homotypic	0.00866601	0.0104668	0.00966056	0.00833213
TME		CD8+PD1+TEx		Homotypic	0.0125535	0.0120069	0.0111597	0.0107795
TME		CD4+TCF1+T		Homotypic	0.036692	0.035241	0.0261641	0.0373716
TME		CD4+PD1+T		Homotypic	0.0186765	0.0204815	0.0141956	0.0201286
TME		Treg		Homotypic	0.022031	0.0226133	0.0175974	0.0227011
TME		CD20+B		Homotypic	0.021148	0.0152837	0.00921166	0.0274632
TME		CD79a+Plasma		Homotypic	0.0307418	0.0449283	0.0241682	0.040884
TME		CD56+NK		Homotypic	0.00207614	0.00576061	0.00191578	0.00332041
TME		M2 Mac		Homotypic	0.015985	0.0218054	0.0223417	0.0182626
TME		DCs		Homotypic	0.0145773	0.0178618	0.0171282	0.0151989
TME		Neutrophils		Homotypic	0.00751178	0.00624939	0.0106147	0.0108215
TME		PD-L1+APCs		Homotypic	0.00836035	0.0272827	0.00638826	0.0114841
TME		PD-L1+IDO+APCs		Homotypic	0.0129899	0.0190766	0.00375656	0.0144523
TME		Endothelial		Homotypic	0.0159571	0.0143423	0.016514	0.01189
TME		Fibroblasts		Homotypic	0.039026	0.0354743	0.0428126	0.030456
TME		Myofibroblasts		Homotypic	0.00564973	0.00675446	0.00984516	0.00561486
TME		PDPN+Stromal		Homotypic	0.0207045	0.0259766	0.0299107	0.0223319
TME		CA9+		Homotypic	0.00142723	0.00094232	0.00178275	0.00209454
TME		CKhiGATA3+		Heterotypic	0.00430536	0.00091956	0.00098452	4.48e-05
TME		CK8/18med		Heterotypic	0.0104473	0.00752793	0.00577867	0.00544211
TME		CKloGATA3+		Heterotypic	0.0191547	0.018058	0.0137821	0.0224437
TME		AR+LAR		Heterotypic	0.0119899	0.00673776	0.0182273	0.0117901
TME		panCKmed		Heterotypic	0.00616099	0.00525776	0.00565783	0.00268568
TME		Basal		Heterotypic	0.018025	0.0146184	0.0112636	0.0202564
TME		Vimentin+EMT		Heterotypic	0.0243578	0.0262657	0.0291592	0.0223499
TME		CD15+		Heterotypic	0.0124032	0.0141473	0.00852524	0.0116662
TME		CD56+NE		Heterotypic	0.00399983	0.0129529	0.00121569	0.0100787
TME		CA9+Hypoxia		Heterotypic	0.00633662	0.011453	0.00774807	0.0113287
TME		pH2AX+DSB		Heterotypic	0.017926	0.0161218	0.0123379	0.0138873
TME		Apoptosis		Heterotypic	0.00795971	0.00835993	0.00478393	0.00969641
TME		MHC I&IIhi		Heterotypic	0.0128687	0.0139486	0.00602181	0.0168086
TME		PD-L1+IDO+		Heterotypic	0.00661314	0.00813112	0.00148161	0.00817466
TME		PD-L1+GZMB+		Heterotypic	0.00846121	0.0296518	0.00633839	0.0178586
TME		Helios+		Heterotypic	0.00412245	0.00435574	0.00404574	0.0128672
TME		TCF1+		Heterotypic	0.00575526	0.00188874	0.00500816	0.00263514
On-treatment					C		C&I
from		Cell Phenotype		Interaction Type	RD	pCR	RD	pCR
Epithelial		CD8+T		Heterotypic	0.00566284	0.00598434	0.0051863	0.0025872
Epithelial		CD8+GZMB+T		Heterotypic	0.00706936	0.00931596	0.00441478	0.00473025
Epithelial		CD8+TCF1+T		Heterotypic	0.00318469	0.0059461	0.00190538	0.00163259
Epithelial		CD8+PD1+TEx		Heterotypic	0.00579468	0.00936151	0.00357523	0.00509464
Epithelial		CD4+TCF1+T		Heterotypic	0.00520709	0.00572263	0.00437735	0.00168583
Epithelial		CD4+PD1+T		Heterotypic	0.00697684	0.00788608	0.00480853	0.00364206
Epithelial		Treg		Heterotypic	0.00753054	0.00815413	0.00643369	0.00401026
Epithelial		CD20+B		Heterotypic	0.00105049	0.00119984	0.00035837	0.00046859
Epithelial		CD79a+Plasma		Heterotypic	0.00153278	0.00267112	0.00109564	0.000293
Epithelial		CD56+NK		Heterotypic	0.00215192	0.00100486	0.00047018	0.00039059
Epithelial		M2 Mac		Heterotypic	0.0116267	0.00994483	0.00657005	0.00576706
Epithelial		DCs		Heterotypic	0.00808873	0.0071988	0.00781938	0.00381627
Epithelial		Neutrophils		Heterotypic	0.00229432	0.00165227	0.00317087	0.00057863
Epithelial		PD-L1+APCs		Heterotypic	0.00624698	0.00637329	0.00455238	0.00715951
Epithelial		PD-L1+IDO+APCs		Heterotypic	0.00922597	0.00375908	0.00094492	0.00366221
Epithelial		Endothelial		Heterotypic	0.00322031	0.00149661	0.00221187	0.0009454
Epithelial		Fibroblasts		Heterotypic	0.020916	0.00871086	0.0182404	0.0049287
Epithelial		Myofibroblasts		Heterotypic	0.0018639	0.00143884	0.0126718	7.4e-05
Epithelial		PDPN+Stromal		Heterotypic	0.0053265	0.00500367	0.0073803	0.00204633
Epithelial		CA9+		Heterotypic	0.00013059	0.00022751	0.00037331	0.00222204
Epithelial		CKhiGATA3+		Homotypic	0.00303922	0.00056083	0.00232025	0.00021629
Epithelial		CK8/18med		Homotypic	0.0151585	0.00317009	0.0138352	0.00847705
Epithelial		CKloGATA3+		Homotypic	0.0370155	0.00597841	0.0109347	0.00614561
Epithelial		AR+LAR		Homotypic	0.0457698	0.00110604	0.069944	0.0028558
Epithelial		panCKmed		Homotypic	0.0395	0.0149669	0.0189165	0.0121355
Epithelial		Basal		Homotypic	0.0337367	0.0337279	0.0608297	0.0205813
Epithelial		Vimentin+EMT		Homotypic	0.0526392	0.00592012	0.0278832	0.00614042
Epithelial		CD15+		Homotypic	0.0106037	0.006983	0.0097766	0.00243003
Epithelial		CD56+NE		Homotypic	0.0131163	0.00280338	0.00352901	0.00350706
Epithelial		CA9+Hypoxia		Homotypic	0.0013129	0.00035915	0.00831848	0.00942228
Epithelial		pH2AX+DSB		Homotypic	0.0217385	0.0127771	0.0210648	0.0099411
Epithelial		Apoptosis		Homotypic	0.0153972	0.00636922	0.0094365	0.00689812
Epithelial		MHC I&IIhi		Homotypic	0.019421	0.0075822	0.0131758	0.00543977
Epithelial		PD-L1+IDO+		Homotypic	0.0146982	0.00917742	0.0023775	0.00763223
Epithelial		PD-L1+GZMB+		Homotypic	0.00718877	0.0132723	0.0068194	0.00563959
Epithelial		Helios+		Homotypic	0.0138833	0.00892969	0.00595006	0.0126698
Epithelial		TCF1+		Homotypic	0.0115099	0.0013492	0.00540288	0.00390768
TME		CD8+T		Homotypic	0.0375648	0.0487414	0.0302767	0.045942
TME		CD8+GZMB+T		Homotypic	0.0270418	0.0345172	0.0164264	0.0453216
TME		CD8+TCF1+T		Homotypic	0.0212933	0.0279749	0.0125636	0.029409
TME		CD8+PD1+TEx		Homotypic	0.0295549	0.0449508	0.0245024	0.0678518
TME		CD4+TCF1+T		Homotypic	0.0703207	0.0747972	0.0434409	0.0595814
TME		CD4+PD1+T		Homotypic	0.0343502	0.0431129	0.0206023	0.0430799
TME		Treg		Homotypic	0.0380989	0.0454434	0.0316054	0.0464149
TME		CD20+B		Homotypic	0.0296046	0.0345434	0.0166723	0.0482598
TME		CD79a+Plasma		Homotypic	0.0351178	0.063293	0.0312475	0.0433776
TME		CD56+NK		Homotypic	0.00429889	0.00421675	0.00210737	0.00446198
TME		M2 Mac		Homotypic	0.0462016	0.0776928	0.0510228	0.0938873
TME		DCs		Homotypic	0.0285484	0.0344015	0.0279036	0.0326199
TME		Neutrophils		Homotypic	0.00610603	0.00354346	0.0107482	0.00541228
TME		PD-L1+APCs		Homotypic	0.0121714	0.0315968	0.0152437	0.043517
TME		PD-L1+IDO+APCs		Homotypic	0.0249567	0.0153984	0.0101693	0.0160855
TME		Endothelial		Homotypic	0.0200315	0.0244255	0.0194916	0.021267
TME		Fibroblasts		Homotypic	0.0533396	0.0709942	0.0643055	0.0569212
TME		Myofibroblasts		Homotypic	0.0162536	0.024006	0.0274964	0.0105189
TME		PDPN+Stromal		Homotypic	0.0268423	0.039982	0.0391701	0.0298806
TME		CA9+		Homotypic	0.00040789	0.00324167	0.00033007	0.00175463
TME		CKhiGATA3+		Heterotypic	0.00064544	0.00022343	0.00051941	0.00011176
TME		CK8/18med		Heterotypic	0.00346119	0.00237239	0.00298723	0.00407379
TME		CKloGATA3+		Heterotypic	0.0147451	0.00576027	0.0054758	0.00439772
TME		AR+LAR		Heterotypic	0.00770317	0.00158953	0.0230431	0.0011172
TME		panCKmed		Heterotypic	0.00870341	0.00803435	0.00610344	0.00330744
TME		Basal		Heterotypic	0.0102099	0.0120841	0.0114991	0.00517909
TME		Vimentin+EMT		Heterotypic	0.0104115	0.00565901	0.0127341	0.00239257
TME		CD15+		Heterotypic	0.00392592	0.00730934	0.00437153	0.00109342
TME		CD56+NE		Heterotypic	0.00285621	0.00157402	0.00042666	0.0008926
TME		CA9+Hypoxia		Heterotypic	0.00024326	0.00029518	0.00103114	0.00222128
TME		pH2AX+DSB		Heterotypic	0.0102331	0.00928845	0.0083191	0.00481625
TME		Apoptosis		Heterotypic	0.00629404	0.00650595	0.00334298	0.00489413
TME		MHC I&IIhi		Heterotypic	0.0115348	0.00712672	0.00670079	0.00477823
TME		PD-L1+IDO+		Heterotypic	0.0107409	0.00939027	0.00132673	0.00501214
TME		PD-L1+GZMB+		Heterotypic	0.00683534	0.0161882	0.00379286	0.0072178
TME		Helios+		Heterotypic	0.00322202	0.0075922	0.00236464	0.00370125
TME		TCF1+		Heterotypic	0.00333605	0.0020589	0.00252215	0.00052846
Post-treatment					C		C&I
from		Cell Phenotype		Interaction Type	RD	pCR	RD	pCR
Epithelial		CD8+T		Heterotypic	0.00273036	0	0.00259169	0		In Post-treatment pCR cases where epithelial cells had interactions >0:
Epithelial		CD8+GZMB+T		Heterotypic	0.00563378	0	0.00263373	0.00010434		These were confirmed by manual inspection to be normal, not invasive epithelial cells.
Epithelial		CD8+TCF1+T		Heterotypic	0.00103432	0	0.00047378	0.00013166		In subsequent analyses, zeros were used instead of these values shown here.
Epithelial		CD8+PD1+TEx		Heterotypic	0.00655254	0	0.00443704	0.00017787
Epithelial		CD4+TCF1+T		Heterotypic	0.00506301	0	0.00252337	0
Epithelial		CD4+PD1+T		Heterotypic	0.00782693	0	0.00664199	0
Epithelial		Treg		Heterotypic	0.00242835	0	0.00241835	0
Epithelial		CD20+B		Heterotypic	0.00565691	0	0.00069362	0.00026681
Epithelial		CD79a+Plasma		Heterotypic	0.00124413	0	0.00105384	0
Epithelial		CD56+NK		Heterotypic	0.00147397	0	0.00056221	0
Epithelial		M2 Mac		Heterotypic	0.006428	0	0.00612647	8.89e-05
Epithelial		DCs		Heterotypic	0.0067394	0	0.00916937	0
Epithelial		Neutrophils		Heterotypic	0.00624399	0	0.0113199	0
Epithelial		PD-L1+APCs		Heterotypic	0.00471224	0	0.00200213	0
Epithelial		PD-L1+IDO+APCs		Heterotypic	0.00576449	0	0.00138081	0
Epithelial		Endothelial		Heterotypic	0.00434363	0	0.0052276	0
Epithelial		Fibroblasts		Heterotypic	0.0327298	0.00261097	0.0166036	0.00078851
Epithelial		Myofibroblasts		Heterotypic	0.002466	0	0.00604549	0.0005063
Epithelial		PDPN+Stromal		Heterotypic	0.00171933	0	0.00285039	0.00146413
Epithelial		CA9+		Heterotypic	0.00168755	0	0.00267177	0
Epithelial		CKhiGATA3+		Homotypic	0.00251136	0	0.00434952	8.89e-05
Epithelial		CK8/18med		Homotypic	0.0211031	0	0.0152621	0
Epithelial		CKloGATA3+		Homotypic	0.0176131	0	0.0156368	0
Epithelial		AR+LAR		Homotypic	0.0010861	0.0078329	0.107156	0
Epithelial		panCKmed		Homotypic	0.0513769	0.0130548	0.0454821	0.00147922
Epithelial		Basal		Homotypic	0.0626621	0	0.0393523	0.00076962
Epithelial		Vimentin+EMT		Homotypic	0.0399244	0	0.0177667	0.00031302
Epithelial		CD15+		Homotypic	0.0406919	0.00261097	0.117404	0.00010434
Epithelial		CD56+NE		Homotypic	0.0109053	0	0.0102401	0
Epithelial		CA9+Hypoxia		Homotypic	0.0464858	0	0.0571681	0
Epithelial		pH2AX+DSB		Homotypic	0.0505895	0	0.00534302	0
Epithelial		Apoptosis		Homotypic	0.0170308	0.00522193	0.00862043	0
Epithelial		MHC I&IIhi		Homotypic	0.0579604	0	0.0131747	0
Epithelial		PD-L1+IDO+		Homotypic	0.00957388	0	0.00121748	0
Epithelial		PD-L1+GZMB+		Homotypic	0.0189439	0	0.00226614	0
Epithelial		Helios+		Homotypic	0.00122539	0	0.00120398	0
Epithelial		TCF1+		Homotypic	0.0181582	0	0.0389677	0.00010434
TME		CD8+T		Homotypic	0.0146161	0.0124426	0.0141669	0.0164448
TME		CD8+GZMB+T		Homotypic	0.0114046	0.00390834	0.00665509	0.00352743
TME		CD8+TCF1+T		Homotypic	0.0129737	0.00708563	0.0112447	0.00725001
TME		CD8+PD1+TEx		Homotypic	0.0316976	0.0215975	0.0251296	0.0186609
TME		CD4+TCF1+T		Homotypic	0.080692	0.0299328	0.0558008	0.0207221
TME		CD4+PD1+T		Homotypic	0.0129677	0.00580267	0.0130808	0.00553573
TME		Treg		Homotypic	0.00754206	0.00146374	0.00804843	0.00144487
TME		CD20+B		Homotypic	0.127376	0.0406168	0.079833	0.0258785
TME		CD79a+Plasma		Homotypic	0.014027	0.00999355	0.0098119	0.0105297
TME		CD56+NK		Homotypic	0.00582613	0.00706567	0.00702715	0.00709953
TME		M2 Mac		Homotypic	0.0247025	0.0230525	0.0260149	0.033137
TME		DCs		Homotypic	0.019723	0.0121187	0.0186905	0.0212302
TME		Neutrophils		Homotypic	0.0100015	0.0219369	0.0117845	0.00771797
TME		PD-L1+APCs		Homotypic	0.00450194	0.0011714	0.00242498	0.00072365
TME		PD-L1+IDO+APCs		Homotypic	0.0120079	0.00227458	0.0103254	0.00236746
TME		Endothelial		Homotypic	0.0144666	0.00856233	0.0112818	0.00858301
TME		Fibroblasts		Homotypic	0.0459245	0.0725397	0.0458597	0.0738071
TME		Myofibroblasts		Homotypic	0.0441931	0.0776572	0.0418927	0.081037
TME		PDPN+Stromal		Homotypic	0.00823995	0.00794526	0.00685135	0.0130006
TME		CA9+		Homotypic	0.00063309	0	0.00037218	0
TME		CKhiGATA3+		Heterotypic	0.00111452	0	0.00135316	0
TME		CK8/18med		Heterotypic	0.0055597	0	0.00151424	0
TME		CKloGATA3+		Heterotypic	0.00452393	0	0.00315385	0
TME		AR+LAR		Heterotypic	0.0004985	0.00261097	0.00952749	0
TME		panCKmed		Heterotypic	0.0201211	0	0.00732421	0.00068417
TME		Basal		Heterotypic	0.00665859	0	0.00905501	0.0004874
TME		Vimentin+EMT		Heterotypic	0.0159835	0	0.00657211	0.00225264
TME		CD15+		Heterotypic	0.00914098	0	0.0225946	0.00010434
TME		CD56+NE		Heterotypic	0.00106869	0	0.00053592	0
TME		CA9+Hypoxia		Heterotypic	0.00616119	0	0.00342125	0
TME		pH2AX+DSB		Heterotypic	0.00965572	0	0.00187724	0
TME		Apoptosis		Heterotypic	0.00624191	0	0.00612413	0
TME		MHC I&IIhi		Heterotypic	0.0109365	0	0.00793445	0
TME		PD-L1+IDO+		Heterotypic	0.00645493	0	0.0006084	0
TME		PD-L1+GZMB+		Heterotypic	0.00429592	0	0.00114886	0
TME		Helios+		Heterotypic	0.00039777	0	0.00038022	0
TME		TCF1+		Heterotypic	0.00366533	0	0.00430192	0

[truncated: 4 more sheets: Table 10 Interaction p values, Table 11 Ki67 p values, Table 12 Antibodies, Table 13 RNAseq]
